# Supplementary material for: Red-Emissive Sulfur-Doped Carbon Dots for Selective and Sensitive Detection of Mercury (II) Ion and Glutathione
Source: Int J Mol Sci. 2022 Aug 17;23(16):9213. doi: 10.3390/ijms23169213 (PMC9409242; doi:10.3390/ijms23169213)
Supplement: Supplementary file 1 [file ijms-23-09213-s001.zip]

Archive with 1 entries (1 files):
- ijms-1831750-SI.pdf
